# Supplementary material for: Core Intuitions of Psychological Non-Contradiction: Infants Assume That Individual Agents Act and Communicate Coherently
Source: Open Mind (Camb). 2026 Mar 15;10:287–305. doi: 10.1162/OPMI.a.339 (PMC13056337; doi:10.1162/OPMI.a.339)
Supplement: Supplementary file 1 [file opmi-10-287-s001.zip]

Archive with 13 entries (12 files):
- Data_and_script/
- Data_and_script/.Rhistory
- __MACOSX/Data_and_script/._.Rhistory
- Data_and_script/.DS_Store
- __MACOSX/Data_and_script/._.DS_Store
- Data_and_script/ST1a.csv
- __MACOSX/Data_and_script/._ST1a.csv
- Data_and_script/ST1b.csv
- __MACOSX/Data_and_script/._ST1b.csv
- Data_and_script/Analysis_script.R
- __MACOSX/Data_and_script/._Analysis_script.R
- Data_and_script/ST2.csv
- __MACOSX/Data_and_script/._ST2.csv
