# Supplementary material for: Core Intuitions of Psychological Non-Contradiction: Infants Assume That Individual Agents Act and Communicate Coherently
Source: Open Mind (Camb). 2026 Mar 15;10:287–305. doi: 10.1162/OPMI.a.339 (PMC13056337; doi:10.1162/OPMI.a.339)
Supplement: Supplementary file 1 [file opmi-10-287-s001.zip › Data_and_script/ST1a.csv]

id	cond	order	people	LogLT	LT
1	1	3	2 people	1.06	11.52
2	1	4	2 people	0.60	4
3	1	1	2 people	0.78	6.88
4	1	1	2 people	0.61	4.04
5	1	2	2 people	0.67	4.9
6	1	2	2 people	1.17	15.7
7	1	3	2 people	1.35	23.24
8	1	4	2 people	0.92	8.48
9	1	1	2 people	0.92	8.44
10	1	3	2 people	0.74	5.48
11	1	4	2 people	0.96	9.34
12	1	1	2 people	0.93	9.82
13	1	2	2 people	0.92	10.14
14	1	2	2 people	0.85	7.46
15	1	4	2 people	1.05	17.14
16	1	3	2 people	1.30	20.04
17	2	1	2 people	1.32	21.36
18	2	2	2 people	1.01	11.72
19	2	3	2 people	1.45	27.96
20	2	4	2 people	0.99	10.56
21	2	1	2 people	0.74	5.48
22	2	2	2 people	0.71	6.58
23	2	3	2 people	0.64	4.36
24	2	4	2 people	1.48	30.00
25	2	1	2 people	1.45	28.28
26	2	3	2 people	1.14	15.84
27	2	4	2 people	1.19	19.14
28	2	1	2 people	0.64	4.42
29	2	2	2 people	1.22	16.70
30	2	3	2 people	0.97	9.32
31	2	4	2 people	1.32	21.78
32	2	2	2 people	0.66	5.76
1	1	3	1 person	1.16	14.34
2	1	4	1 person	1.07	11.82
3	1	1	1 person	0.90	9.04
4	1	1	1 person	0.55	3.58
5	1	2	1 person	1.09	13.84
6	1	2	1 person	1.10	13.04
7	1	3	1 person	1.07	16.98
8	1	4	1 person	0.90	9.12
9	1	1	1 person	0.59	3.95
10	1	3	1 person	0.56	3.64
11	1	4	1 person	1.25	18.9
12	1	1	1 person	1.04	11.8
13	1	2	1 person	0.55	3.6
14	1	2	1 person	0.85	9.84
15	1	4	1 person	1.15	15.22
16	1	3	1 person	1.08	14.42
17	2	1	1 person	1.00	11.58
18	2	2	1 person	0.27	3.00
19	2	3	1 person	1.39	25.18
20	2	4	1 person	0.95	12.14
21	2	1	1 person	0.85	7.56
22	2	2	1 person	0.67	6.04
23	2	3	1 person	0.57	3.72
24	2	4	1 person	1.40	25.28
25	2	1	1 person	1.33	22.32
26	2	3	1 person	1.07	12.50
27	2	4	1 person	0.74	7.22
28	2	1	1 person	0.58	4.10
29	2	2	1 person	1.04	11.36
30	2	3	1 person	0.97	9.42
31	2	4	1 person	1.07	12.76
32	2	2	1 person	0.46	4.6
