# Supplementary material for: Core Intuitions of Psychological Non-Contradiction: Infants Assume That Individual Agents Act and Communicate Coherently
Source: Open Mind (Camb). 2026 Mar 15;10:287–305. doi: 10.1162/OPMI.a.339 (PMC13056337; doi:10.1162/OPMI.a.339)
Supplement: Supplementary file 1 [file opmi-10-287-s001.zip › Data_and_script/ST1b.csv]

id	list	age	test_order	fam_order	gender	phase	cond	LT	LogLT
1	1	9.19	1	1	f	Test	no_object	8.636	0.936312634
2	2	9.19	0	1	f	Test	no_object	10.336	1.014352501
6	2	9.12	0	1	f	Test	no_object	1.904	0.279666944
7	3	9.25	1	0	m	Test	no_object	3.604	0.556784782
8	4	9.24	0	0	m	Test	no_object	8.738	0.94141204
10	2	8.28	0	1	f	Test	no_object	16.83	1.226084116
11	3	9.06	1	0	f	Test	no_object	19.21	1.283527365
13	1	9.11	1	1	m	Test	no_object	6.052	0.781898919
14	2	9.13	0	1	f	Test	no_object	13.838	1.141073326
17	1	9.13	1	1	m	Test	no_object	6.426	0.807940721
18	2	9.10	0	1	m	Test	no_object	2.448	0.388811413
20	4	9.04	0	0	f	Test	no_object	9.86	0.993876915
21	1	8.22	1	1	f	Test	no_object	5.542	0.743666521
22	2	9.06	0	1	m	Test	no_object	8.364	0.922414024
23	3	9.05	1	0	f	Test	no_object	11.288	1.052617001
24	4	8.28	0	0	f	Test	no_object	6.8	0.832508913
26	2	8.30	0	1	m	Test	no_object	10.404	1.017200344
27	3	9.08	1	0	m	Test	no_object	1.564	0.194236749
28	4	9.03	0	0	m	Test	no_object	24.31	1.385784959
29	1	9.09	1	1	f	Test	no_object	9.554	0.980185237
31	3	9.05	1	0	m	Test	no_object	3.978	0.599664779
32	4	9.14	0	0	m	Test	no_object	7.48	0.873901598
36	4	8.23	0	0	m	Test	no_object	5.304	0.724603515
37	1	9.00	1	1	m	Test	no_object	4.896	0.689841409
41	1	9.04	1	1	m	Test	no_object	28.764	1.458849
42	2	9.11	0	1	f	Test	no_object	6.256	0.796297
43	3	9.08	1	0	f	Test	no_object	4.284	0.631849
44	3	8.21	1	0	f	Test	no_object	3.23	0.509203
46	4	9.14	0	0	f	Test	no_object	26.689	1.426332
47	4	8.29	0	0	m	Test	no_object	17.238	1.236487
48	1	9.10	1	1	m	Test	no_object	11.016	1.042024
49	3	9.03	1	0	f	Test	no_object	4.284	0.631849
1	1	9.19	1	1	f	Initial	no_object	11.084	1.044696517
2	2	9.19	0	1	f	Initial	no_object	19.958	1.300117018
6	2	9.12	0	1	f	Initial	no_object	4.25	0.62838893
7	3	9.25	1	0	m	Initial	no_object	14.892	1.172953028
8	4	9.24	0	0	m	Initial	no_object	29.376	1.46799266
10	2	8.28	0	1	f	Initial	no_object	27.812	1.444232221
11	3	9.06	1	0	f	Initial	no_object	2.924	0.465977368
13	1	9.11	1	1	m	Initial	no_object	5.882	0.76952502
14	2	9.13	0	1	f	Initial	no_object	6.154	0.789157492
17	1	9.13	1	1	m	Initial	no_object	13.09	1.116939647
18	2	9.10	0	1	m	Initial	no_object	21.318	1.328746458
20	4	9.04	0	0	f	Initial	no_object	17.374	1.239899817
21	1	8.22	1	1	f	Initial	no_object	20.366	1.308905739
22	2	9.06	0	1	m	Initial	no_object	11.628	1.065505023
23	3	9.05	1	0	f	Initial	no_object	17.476	1.242442036
24	4	8.28	0	0	f	Initial	no_object	8.024	0.90439092
26	2	8.30	0	1	m	Initial	no_object	9.112	0.959613711
27	3	9.08	1	0	m	Initial	no_object	29.274	1.466482068
28	4	9.03	0	0	m	Initial	no_object	23.596	1.372838387
29	1	9.09	1	1	f	Initial	no_object	2.856	0.455758203
31	3	9.05	1	0	m	Initial	no_object	8.194	0.91349596
32	4	9.14	0	0	m	Initial	no_object	2.176	0.337658891
36	4	8.23	0	0	m	Initial	no_object	9.622	0.983265353
37	1	9.00	1	1	m	Initial	no_object	16.524	1.218115186
41	1	9.04	1	1	m	Initial	no_object	6.528	0.814780145745805
42	2	9.11	0	1	f	Initial	no_object	10.064	1.00277062810119
43	3	9.08	1	0	f	Initial	no_object	11.118	1.04602666970254
44	3	8.21	1	0	f	Initial	no_object	29.002	1.46242794820978
46	4	9.14	0	0	f	Initial	no_object	18.836	1.27498868177068
47	4	8.29	0	0	m	Initial	no_object	12.206	1.08657336562057
48	1	9.10	1	1	m	Initial	no_object	23.018	1.3620675857274
49	3	9.03	1	0	f	Initial	no_object	15.81	1.19893186993221
1	1	9.19	1	1	f	Test	object	16.966	1.229579463
2	2	9.19	0	1	f	Test	object	11.594	1.064233296
6	2	9.12	0	1	f	Test	object	10.234	1.010045413
7	3	9.25	1	0	m	Test	object	9.792	0.990871405
8	4	9.24	0	0	m	Test	object	19.992	1.300856243
10	2	8.28	0	1	f	Test	object	12.24	1.087781418
11	3	9.06	1	0	f	Test	object	29.954	1.476454825
13	1	9.11	1	1	m	Test	object	19.618	1.29265473
14	2	9.13	0	1	f	Test	object	19.686	1.294157481
17	1	9.13	1	1	m	Test	object	4.624	0.665017825
18	2	9.10	0	1	m	Test	object	28.05	1.447932866
20	4	9.04	0	0	f	Test	object	8.092	0.908055874
21	1	8.22	1	1	f	Test	object	9.214	0.964448208
22	2	9.06	0	1	m	Test	object	11.288	1.052617001
23	3	9.05	1	0	f	Test	object	14.212	1.152655199
24	4	8.28	0	0	f	Test	object	14.518	1.161906792
26	2	8.30	0	1	m	Test	object	4.352	0.638688887
27	3	9.08	1	0	m	Test	object	15.232	1.182756931
28	4	9.03	0	0	m	Test	object	10.71	1.029789471
29	1	9.09	1	1	f	Test	object	12.784	1.106666762
31	3	9.05	1	0	m	Test	object	24.786	1.394206445
32	4	9.14	0	0	m	Test	object	4.658	0.668199484
36	4	8.23	0	0	m	Test	object	7.446	0.871923032
37	1	9.00	1	1	m	Test	object	9.214	0.964448208
41	1	9.04	1	1	m	Test	object	14.994	1.175918
42	2	9.11	0	1	f	Test	object	17.442	1.241596
43	3	9.08	1	0	f	Test	object	30.022	1.47744
44	3	8.21	1	0	f	Test	object	21.59	1.334253
46	4	9.14	0	0	f	Test	object	11.492	1.060396
47	4	8.29	0	0	m	Test	object	6.766	0.830332
48	1	9.10	1	1	m	Test	object	25.908	1.413434
49	3	9.03	1	0	f	Test	object	9.69	0.986324
1	1	9.19	1	1	f	Initial	object	14.926	1.173943437
2	2	9.19	0	1	f	Initial	object	15.912	1.20172477
6	2	9.12	0	1	f	Initial	object	5.134	0.710455864
7	3	9.25	1	0	m	Initial	object	2.516	0.400710637
8	4	9.24	0	0	m	Initial	object	23.154	1.364626029
10	2	8.28	0	1	f	Initial	object	28.764	1.45884928
11	3	9.06	1	0	f	Initial	object	30.09	1.478422188
13	1	9.11	1	1	m	Initial	object	9.01	0.954724791
14	2	9.13	0	1	f	Initial	object	1.972	0.294906911
17	1	9.13	1	1	m	Initial	object	10.54	1.022840611
18	2	9.10	0	1	m	Initial	object	17.238	1.236486876
20	4	9.04	0	0	f	Initial	object	8.942	0.951434666
21	1	8.22	1	1	f	Initial	object	12.512	1.097326736
22	2	9.06	0	1	m	Initial	object	25.874	1.412863574
23	3	9.05	1	0	f	Initial	object	27.574	1.440499771
24	4	8.28	0	0	f	Initial	object	19.006	1.278890725
26	2	8.30	0	1	m	Initial	object	24.99	1.397766256
27	3	9.08	1	0	m	Initial	object	10.438	1.018617293
28	4	9.03	0	0	m	Initial	object	3.774	0.576801896
29	1	9.09	1	1	f	Initial	object	5.576	0.746322765
31	3	9.05	1	0	m	Initial	object	13.94	1.144262774
32	4	9.14	0	0	m	Initial	object	5.236	0.718999638
36	4	8.23	0	0	m	Initial	object	7.174	0.855761372
37	1	9.00	1	1	m	Initial	object	15.096	1.178861887
41	1	9.04	1	1	m	Initial	object	14.28	1.15472820744016
42	2	9.11	0	1	f	Initial	object	3.196	0.504606770641954
43	3	9.08	1	0	f	Initial	object	28.458	1.45420437503552
44	3	8.21	1	0	f	Initial	object	15.606	1.19329160257952
46	4	9.14	0	0	f	Initial	object	7.752	0.889413764042709
47	4	8.29	0	0	m	Initial	object	6.868	0.836830286488879
48	1	9.10	1	1	m	Initial	object	29.036	1.46293678773126
49	3	9.03	1	0	f	Initial	object	7.582	0.879783780090416
