# Supplementary material for: Core Intuitions of Psychological Non-Contradiction: Infants Assume That Individual Agents Act and Communicate Coherently
Source: Open Mind (Camb). 2026 Mar 15;10:287–305. doi: 10.1162/OPMI.a.339 (PMC13056337; doi:10.1162/OPMI.a.339)
Supplement: Supplementary file 1 [file opmi-10-287-s001.zip › Data_and_script/Analysis_script.R]

#################################

## clear out the environment
rm(list=ls()) 

## load relevant packages
library("ggpubr")
library("ggsci")
library("afex")
library("optimx")
library("rstatix")
library("tidyverse")
library("dplyr")
library("exact2x2")
library("tidyr")


# set the effect size for ANOVAs to partial eta squared
afex_options(es_aov = "pes")

# for reproducibility
addTaskCallback(function(...) {set.seed(123);TRUE}) 

#### STUDY 1a ####

# load data--------------------------------------------
Data_ST1a <- read.csv("ST1a.csv", sep=',')
Data_ST1a$cond <- as.factor(Data_ST1a$cond)
Data_ST1a$order <- as.factor(Data_ST1a$order)
Data_ST1a$people <- as.factor(Data_ST1a$people)
Data_ST1a$id <- as.factor(Data_ST1a$id)

head(Data_ST1a) # checking data structure
summary(Data_ST1a) 

# Descriptive -------------------------------------------------------------
Data_ST1a %>%
  group_by(cond, people) %>%
  get_summary_stats(LT, show = c("mean", "sd","median"))

# Assumption checks -------------------------------------------------------------
Data_ST1a %>%
  group_by(cond, people) %>%
  identify_outliers(LogLT)
# no outlier; no extreme value

ggqqplot(Data_ST1a, "LogLT", ggtheme = theme_bw()) +
  facet_grid(cond ~ people, labeller = "label_both")
# all points fall approximately along the ref line > Ok. 

#####

# Analysis -------------------------------------------------------------
# Omnibus ANOVA
aov_car(LogLT~cond*people*order+Error(id/people), data=Data_ST1a)

# Follow-up t-tests
stat.tests.ST1a <- Data_ST1a %>% 
  group_by(cond) %>%
  t_test(LogLT ~ people, paired = TRUE)%>%
  adjust_pvalue(method = "holm") %>%
  add_significance()

stat.tests.ST1a

# Effect sizes
effect.size.ST1a <- Data_ST1a %>% 
  group_by(cond) %>%
  cohens_d(LogLT ~ people, paired = TRUE,ci = TRUE, ci.type = "perc", nboot = 1000)

effect.size.ST1a


# Plot -----------------------------------------------------------------
Data_ST1a$cond <- factor(Data_ST1a$cond, levels=c("2","1"))
Data_ST1a$people <- recode(Data_ST1a$people, "2 people" = '2', "1 person" = '1')
Data_ST1a$people <- factor(Data_ST1a$people, levels=c("1","2"))

plot_1a <- ggpaired(Data_ST1a, 
                   x="people", 
                   y="LT",
                   id = "id",
                   color="people",
                   line.color="gray",
                   line.size = 0.2, 
                   xlab = "number of people", 
                   ylab = "Mean Looking time (s)",
                   panel.labs =list(cond=c("baseline","contrary goals")),
                   palette="npg", facet.by="cond")+
                   theme(text = element_text(size=18))+
                   coord_cartesian(ylim = c(0, 35), expand = TRUE)+
                   stat_summary(fun = "mean",col = "dark blue", size = 0.25,shape = 5)+
                   stat_summary(fun.data = mean_se, geom = "errorbar", width = 0.05, size = 0.5, col = "dark blue")

plot_1a
ggsave("Plot_ST1a.pdf", device = "pdf", width = 12, height = 12, units = c("cm"), dpi = 900)

#### STUDY 1b ####

# load data--------------------------------------------
Data_ST1b <- read.csv("ST1b.csv", sep=';')
Data_ST1b$cond <- as.factor(Data_ST1b$cond)
Data_ST1b$test_order <- as.factor(Data_ST1b$test_order)
Data_ST1b$fam_order <- as.factor(Data_ST1b$fam_order)

head(Data_ST1b) # checking data structure
summary(Data_ST1b) 

# Descriptive -------------------------------------------------------------
Data_ST1b %>%
  group_by(phase, cond) %>%
  get_summary_stats(LT, show = c("mean", "sd","median"))

# Assumption checks -------------------------------------------------------------
Data_ST1b %>%
  group_by(cond, phase) %>%
  identify_outliers(LogLT)
# no outlier; no extreme value

ggqqplot(Data_ST1b, "LogLT", ggtheme = theme_bw()) +
  facet_grid(cond ~ phase, labeller = "label_both")
# all points fall approximately along the ref line > Ok. 

# Analysis -------------------------------------------------------------
# Omnibus ANOVA
aov_car(LogLT~cond*phase*test_order+Error(id/cond*phase), data=Data_ST1b)

# Follow-up t-tests
stat.tests.ST1b <- Data_ST1b %>% 
  group_by(phase) %>%
  t_test(LogLT ~ cond, paired = TRUE)%>%
  adjust_pvalue(method = "holm") %>%
  add_significance()

stat.tests.ST1b

# Effect sizes
effect.size.ST1b <- Data_ST1b %>% 
  group_by(phase) %>%
  cohens_d(LogLT ~ cond, paired = TRUE,ci = TRUE, ci.type = "perc", nboot = 1000)

effect.size.ST1b

# Plot -----------------------------------------------------------------
Data_ST1b$cond <- recode(Data_ST1b$cond, "no_object" = 'Baseline', "object" = 'Contrary Goals')

plot_1b <- ggpaired(Data_ST1b, 
                   x="cond", 
                   y="LT",
                   id = "id",
                   color="cond",
                   line.color="gray",
                   line.size = 0.2, 
                   xlab = "condition", 
                   ylab = "Looking time (s)",
                   palette="npg", 
                   facet.by="phase")+
                   theme(text = element_text(size=18))+
                   coord_cartesian(ylim = c(0, 35), expand = TRUE)+
                   stat_summary(fun = "mean",col = "dark blue", size = 0.25,shape = 5)+
                   stat_summary(fun.data = mean_se, geom = "errorbar", width = 0.05, size = 0.5, col = "dark blue")

plot_1b
####
ggsave("Plot_ST1b.pdf", device = "pdf", width = 12, height = 12, units = c("cm"), dpi = 900)


#### STUDY 2 ####

## load data--------------------------------------------
Data_ST2 <- read.csv("ST2.csv", sep=';')

head(Data_ST2) # checking data structure
summary(Data_ST2)

## Analysis----------------------------------------- 

# 1 informant condition
print("n of infants following the 2d pointing (one informant condition)")
sum(Data_ST2$X1.informant.2d.point)

binom.test(sum(Data_ST2$X1.informant.2d.point), n = 40)

# 2 informants condition
print("n of infants following the 2d pointing (two informants condition)")
sum(Data_ST2$X2.informants.2d.point)

binom.test(sum(Data_ST2$X2.informants.2d.point), n = 40)

# Expected change of strategy (2d pointing for 1 informant, 1st pointing for two informants)
print("n of infants with expected change of strategy")
sum(Data_ST2$Expected.change.of.strategy...Second.point.one.informant..first.point.two.informant)

binom.test(sum(Data_ST2$Expected.change.of.strategy...Second.point.one.informant..first.point.two.informant), n = 40, p = 1/4)

# Opposite of expected change of strategy
print("n of infants showing the opposite of the expected change of strategy")
sum(Data_ST2$Opposite.of.expected.change.of.strategy...First.point.one.informant..second.point.two.informants)

binom.test(sum(Data_ST2$Opposite.of.expected.change.of.strategy...First.point.one.informant..second.point.two.informants), n = 40, p = 1/4)

#comparison of change of strategy: expected vs. opposite
# create contingency matrix
ST2_Matrix <- matrix(c(sum(Data_ST2$X1st.point.twice), 
                       sum(Data_ST2$Expected.change.of.strategy...Second.point.one.informant..first.point.two.informant), 
                       sum(Data_ST2$Opposite.of.expected.change.of.strategy...First.point.one.informant..second.point.two.informants), 
                       sum(Data_ST2$X2d.point.twice)),
         nrow = 2,
         dimnames = list("1 informant" = c("Follows 1", "Follows 2"),
                         "2 informants" = c("Follows 1", "Follows 2")))
ST2_Matrix

# run exact mc Nemar test
exact2x2(ST2_Matrix, alternative = "two.sided", conf.int = TRUE, conf.level = 0.95,
         tol = 0.00001, conditional = TRUE, paired=TRUE)

# 1st pointing for 1 informant & for 2 informants
print("n of infants always following the first pointing")
sum(Data_ST2$X1st.point.twice)

binom.test(sum(Data_ST2$X1st.point.twice), n = 40, p = 1/4)


# 2d pointing for 1 informant & for 2 informants
print("n of infants always following the second pointing")
sum(Data_ST2$X2d.point.twice)

binom.test(sum(Data_ST2$X2d.point.twice), n = 40, p = 1/4)
