# Supplementary material for: Core Intuitions of Psychological Non-Contradiction: Infants Assume That Individual Agents Act and Communicate Coherently
Source: Open Mind (Camb). 2026 Mar 15;10:287–305. doi: 10.1162/OPMI.a.339 (PMC13056337; doi:10.1162/OPMI.a.339)
Supplement: Supplementary file 1 [file opmi-10-287-s001.zip › Data_and_script/ST2.csv]

ID	GENDER (1 = female)	age	F1	F2	F3	F4	F5	F6	1 informant 1st point	1 informant 2d point	2 informants 1st point	2 informants 2d point		1st point twice	2d point twice	Opposite of expected change of strategy — First point one informant, second point two informants	Expected change of strategy - Second point one informant, first point two informant
1	1	462,00	1	1	1	1	1	1	0	1	1	0		0	0	0	1
2	0	463,00	1	1	1	1	0	1	0	1	1	0		0	0	0	1
3	1	466,00	1	1	1	1	1	1	0	1	1	0		0	0	0	1
4	0	458,00	1	1	1	1	1	1	1	0	0	1		0	0	1	0
5	0	445,00	1	1	1	1	1	1	0	1	1	0		0	0	0	1
6	1	465,00	1	1	1	1	1	1	0	1	1	0		0	0	0	1
7	0	461,00	1	1	1	1	1	1	0	1	1	0		0	0	0	1
8	1	471,00	1	1	1	1	1	1	1	0	1	0		1	0	0	0
9	0	478,00	1	1	1	1	1	1	0	1	0	1		0	1	0	0
10	0	475,00	1	1	1	0	1	1	0	1	1	0		0	0	0	1
11	1	471,00	1	1	1	1	1	1	0	1	1	0		0	0	0	1
12	0	467,00	1	1	1	1	1	0	0	1	1	0		0	0	0	1
13	0	459,00	1	1	1	1	1	0	1	0	0	1		0	0	1	0
14	1	473,00	0	1	1	1	1	1	1	0	0	1		0	0	1	0
15	0	462,00	1	1	1	1	1	1	1	0	0	1		0	0	1	0
16	0	458,00	1	1	1	1	1	1	0	1	0	1		0	1	0	0
17	1	451,00	1	1	1	1	0	1	1	0	0	1		0	0	1	0
18	0	472,00	1	1	1	1	1	0	0	1	1	0		0	0	0	1
19	0	483,00	1	1	1	1	1	1	0	1	1	0		0	0	0	1
20	1	476,00	1	1	0	1	1	1	1	0	1	0		1	0	0	0
21	0	473,00	1	1	1	1	1	1	0	1	0	1		0	1	0	0
22	1	472,00	1	1	1	1	1	1	0	1	1	0		0	0	0	1
23	1	474,00	0	0	1	1	1	1	1	0	1	0		1	0	0	0
24	1	472,00	1	1	1	1	1	1	0	1	0	1		0	1	0	0
25	1	485,00	1	0	1	1	1	1	0	1	0	1		0	1	0	0
26	1	478,00	1	1	1	1	1	1	0	1	0	1		0	1	0	0
27	1	477,00	1	1	1	1	1	1	1	0	1	0		1	0	0	0
28	0	476,00	1	1	1	1	1	1	0	1	1	0		0	0	0	1
29	1	480,00	1	1	1	1	1	1	0	1	0	1		0	1	0	0
30	0	465,00	1	1	1	1	1	1	0	1	1	0		0	0	0	1
31	1	463,00	1	1	1	1	1	1	1	0	0	1		0	0	1	0
32	1	483,00	1	1	1	1	1	1	1	0	1	0		1	0	0	0
33	1	476,00	1	1	1	1	1	1	0	1	0	1		0	1	0	0
34	1	472,00	1	1	1	0	1	1	0	1	1	0		0	0	0	1
35	0	481,00	1	1	1	1	1	1	1	0	0	1		0	0	1	0
36	0	469,00	1	1	1	1	1	1	0	1	0	1		0	1	0	0
37	1	469,00	1	1	1	1	1	1	0	1	1	0		0	0	0	1
38	1	480,00	1	1	1	1	1	1	0	1	1	0		0	0	0	1
39	1	461,00	1	1	1	1	0	1	0	1	1	0		0	0	0	1
40	0	457,00	1	1	1	1	0	1	1	0	1	0		1	0	0	0
